# Supplementary material for: Cellular stress response mechanisms of Rhizoma coptidis: a systematic review
Source: Chin Med. 2018 Jun 7;13:27. doi: 10.1186/s13020-018-0184-y (PMC5992750; doi:10.1186/s13020-018-0184-y)
Supplement: Supplementary file 4 — Additional file 4: Table S4. The effects of Rhizoma coptidis on PI3K-Akt pathways (↓indicates inhibition/reduction, ↑indicates increase). [file 13020_2018_184_MOESM4_ESM.xlsx]

## Sheet: Sheet1
Target	Model of Study	Model Building	Drug	Doses	Treat	Underlying Mechanisms	Disease	Ref
					Time
Akt	Rat articular chondrocytes	IL-1β	BBR	75-10μM	12h	Akt levels↑	Osteoarthritis	[1]
	SD rats	ACLT + MMx	BBR	14μg/kg	6w	The levels of p-Akt expression↑	Osteoarthritis	[1]
	BGC-823 and SGC7901 cells	None	BBR	10-50μM	24h	Expression of p-Akt↓	Gastric cancer	[2]
	BGC-823 and SGC7901 cells	EGF or myr-Akt	BBR	50μM	24h	Expression of p-Akt↓	Gastric cancer	[2]
	3T3-L1 adipocytes	Mac-CM and insulin	BBR	10µM	1h	Akt phosphorylation↑	Insulin resistance	[3]
	C57BL/6 mice	High fat diet	BBR	50mg/kg/d	14d	Akt (Ser473) phosphorylation in adipose tissue↑	Insulin resistance	[4]
	C57BL/6 mice	Alloxan	BBR	300mg/kg	12w	mRNA and protein levels of Akt in liver↑	Diabetes	[5]
	HepG2 cells	Tunicamycin	BBR	10,20μmol/L	14h	Akt (Ser473) phosphorylation↑	Diabetes	[6]
	NRK-52E cells,HK-2 cells	High glucose	BBR	10,30,90μM	24h	Akt phosphorylation↑	Diabetic nephropathy	[7]
	Hypertrophic H9c2 cells	Palmitate	BBR	10μM	48h	p-Akt/Akt levels↑	Diabetic cardiomyopathy	[8]
	Wistar rats	High-fat chow diet,STZ	BBR	100mg/kg	16w	p-Akt/Akt levels↑	Diabetic cardiomyopathy	[8]
	SH-SY5Y cells	High glucose	BBR	1,10nM	24h	Phosphorylation of Akt↑	Diabetic neuropathy	[9]
	SD rats	Oxygen and glucose deprivation	BBR	10μM	24h	Akt phosphorylation in hippocampal↑	Brain ischemia	[10]
	SD rats	pMCAO	BBR	10,40mg/kg	24h	The expression of pAkt↑	Cerebral ischemia	[11]
	Wistar rats	High-fat diet,STZ	BBR	100mg/kg	7d	Akt phosphorylation in nonischemic areas↑	Ischemia-reperfusion injury	[12]
	Neonatal rat cardiomyocytes	Hypoxia/reoxygenation	BBR	0.5,5,50μmol/L	12h	Phosphorylation of Akt↑	Ischemia-reperfusion injury	[13]
	Bone marrow mesenchymal stem cells	Hypoxia	BBR	10μM	1h	Akt activity↑	Hypoxic/ischemic	[14]
	HT-22 cells	Homocysteic acid	BBR	10μM	30min	Akt phosphorylation↑	Alzheimer's disease	[15]
	Rat cortical neurons	None	BBR	0.5,1.5,4.53μM	24h	The levels of pAkt↑	Neurodegenerative diseases	[16]
	SH-SY5Y cells	6-OHDA	BBR	10µM	24h	The phosphorylation of Akt↑	Parkinson’s disease	[17]
	B16F10 melanoma cells	α‑MSH	BBR	10µg/ml	2-180min	The phosphorylation of Akt↑	Melanin synthesis	[18]
	Endothelial progenitor cells	TNF-α	BBR	20μM	24h	Levels of Akt↑	Kawasaki disease	[19]
	MDA-MB-231 cells	None	BBR	30,60,90µM	24h	The gene expression and phosphorylation of Akt↓	Breast cancer	[20]
	Human NSCLC A549 cells	None	BBR	20,100µM	48h	The levels of the phosphorylated Akt↓	Cancer	[21]
	KYSE-70 cells	None	BBR	50μmol/L	6,12,24h	The phosphorylation of Akt at Ser473↓	Esophageal cancer	[22]
	Umbilical vein endothelial cells	TNF-α or oxLDL	BBR	5μM	8h	The phosphorylation of Akt at Ser473↑	Endothelial dysfunction	[23]
	TPC1 cells	None	BBR	80μM	48h	p-Akt levels↓	Thyroid carcinoma	[24]
	NSC34 cells	None	BBR	0.1–10 nM	24h	Akt phosphorylation↑	Neuronal injury	[25]
	HepG2 cells	AAPH	Cop	0.2,0.4,0.8μg/mL	3h	The protein expression of p-Akt↑	Oxidative damage	[26]
	HCT-116 cells	None	Cop	1,2.5,5,10mg/mL	24 h	The expression of Akt↓	Colorectal cancer	[27]
	DU145 cells	None	Pal	5,10μg/mL	24h	Akt protein levels↑	Prostate cancer	[28]
PI3K	3T3-L1 adipocytes	Mac-CM and insulin	BBR	10µM	1h	PI3K phosphorylation↑	Insulin resistance	[3]
	B16F10 melanoma cells	α‑MSH	BBR	10µg/ml	3d	The phosphorylation of PI3K↑	Melanin synthesis	[18]
	Endothelial progenitor cells	TNF-α	BBR	20μM	24h	Levels of PI3K↑	Kawasaki disease	[19]
	Wistar rats	Bleomycin	BBR	200mg/kg/i.p./d	1–14d,14–28d	PI3K expression↓	Pulmonary fibrosis	[29]
	HCT-116 cells	None	Cop	1,2.5,5,10mg/mL	24 h	The expression of PI3K↓	Colorectal cancer	[27]
IRS	Wistar rats	High-fat diet	BBR	187.5mg/kg/d	4w	mRNA and protein levels of IRS-2↓	Insulin resistance	[30]
	3T3-L1 adipocytes	Mac-CM	BBR	10µM	1h	The serine phosphorylation of IRS-1↓	Insulin resistance	[3]
	L6 muscle cells	High glucose and high insulin	BBR	5μg/ml	1h	Tyrosine-phosphorylation of IRS-1↑;serine-phosphorylation of IRS-1↓	Insulin resistance	[31]
	Male C57BL/6 mice（adipose tissue）	High fat diet	BBR	50mg/kg/d	14d	The phosphorylation of IRS-1 at the site of serine 307↓	Insulin resistance	[4]
	C57BL/6 mice	Alloxan	BBR	300mg/kg	12w	Protein levels of IRS in liver ↑	Diabetes	[5]
	HepG2 cells	Tunicamycin	BBR	10,20μmol/L	14h	IRS-1 ser307 phosphorylation↓;IRS-1 tyr phosphorylation↑	Diabetes	[6]
InsR	HepG2 cells	None	BBR	1,2.5,5,10,15μg/mL	8h	InsR mRNA and protein expression↑	Insulin resistance	[32]
	Wistar rats	Fat feeding,STZ	BBR	75,150mg/kg/d	15d	InsR expression in the liver↑	Insulin resistance	[32]
GSK-3β	C57BL/6 mice	Alloxan	BBR	300mg/kg	12w	mRNA and protein expression of GSK-3β in liver↓	Diabetes	[5]
	Hypertrophic H9c2 cells	Palmitate	BBR	10μM	48h	GSK-3β activity↓	Diabetic cardiomyopathy	[8]
	Wistar rats	High-fat chow diet,STZ	BBR	100mg/kg	16w	GSK-3β activity ↓	Diabetic cardiomyopathy	[8]
	SD rats	Oxygen and glucose deprivation	BBR	10μM	24h	GSK-3β phosphorylation in hippocampal↑	Brain ischemia	[10]
	Wistar rats	High-fat diet,STZ	BBR	100 mg/kg	7d	Total GSK-3β protein↓	Ischemia-reperfusion injury	[12]
	Rat cortical neurons	None	BBR	0.5,1.5,4.53μM	24h	The expression of GSK-3β↓	Neurodegenerative diseases	[16]
	SH-SY5Y cells	High glucose	BBR	1,10nM	24h	Phosphorylation of GSK-3β↑	Diabetic neuropathy	[9]
	Chondrocytes	SNP	BBR	75μM	2h	The protein levels of GSK-3β↓	Osteoarthritis	[33]
NO	Endothelial progenitor cells	TNF-α	BBR	20μM	24h	NO release↑	Kawasaki disease	[19]
CREB	SD rats	pMCAO	BBR	10,40 mg/kg	24 h	The expression of pCREB↑	Cerebral ischemia	[11]
IGF	SH-SY5Y cells	High glucose	BBR	1,10nM	24h	IGF-1 receptor↑	Diabetic neuropathy	[9]
Bcl-2	BGC-823 and SGC7901 cells	None	BBR	10-100μM	24h	Levels of Bcl-2↓	Gastric cancer	[2]
	BGC-823 and SGC7901 cells	myr-Akt or EGF	BBR	50μM	24h	Levels of Bcl-2↓	Gastric cancer	[2]
	Neonatal rat cardiomyocytes	Hypoxia/reoxygenation	BBR	50 μmol/L	12 h	The protein levels of Bcl-2 expression↑	Ischemia-reperfusion injury	[13]
AMPK	Cardiac fibroblasts	Angiotensin II	BBR	20μM	48h	The phosphorylation of AMPK↑	Cardiac fibrosis	[34]
mTOR	BGC-823 and SGC7901 cells	myr-Akt	BBR	50μM	24h	Levels of p-mTOR↓	Gastric cancer	[2]
	Cardiac fibroblasts	Angiotensin II	BBR	20μM	48h	The phosphorylation of mTOR↓	Cardiac fibrosis	[34]
	Wistar rats	Bleomycin	BBR	200mg/kg/i.p./d	1–14d,14–28d	p-mTOR expression↓	Pulmonary fibrosis	[29]
p70S6K	Rat articular chondrocytes	IL-1β	BBR	50μM	12h	p-p70S6K expression↑	Osteoarthritis	[1]
	BGC-823 and SGC7901 cells	myr-Akt or EGF	BBR	50μM	24h	Levels of p-p70S6 at Thr389 site↓	Gastric cancer	[2]
	Cardiac fibroblasts	Angiotensin II	BBR	20μM	48h	The phosphorylation of p70S6K↓	Cardiac fibrosis	[34]
	KYSE-70 cells	None	BBR	50μmol/L	12,24h	The phosphorylation of p70S6K at Thr389↓	Esophageal cancer	[22]
S6	Rat articular chondrocytes	IL-1β	BBR	50μM	12h	p-S6 expression↑	Osteoarthritis	[1]
	BGC-823 and SGC7901 cells	myr-Akt or EGF	BBR	50μM	24h	Levels of p-pS6 at Ser235/236 site↓	Gastric cancer	[2]
	SD rats	ACLT + MMx	BBR	14μg/kg	6w	The levels of p-S6↑	Osteoarthritis	[1]
	A549 cells	Mitoxantrone	BBR	5,10,30,60μM	5d	Phosphorylation of rpS6 on Ser235/236↓	Aging	[35]
	DU145 cells	None	Pal	5,10μg/mL	24h	Phopho-rpS6 S235/236↓	Prostate cancer	[28]
HIF-1α	SD rats	MCAO	BBR	40mg/kg	24h	HIF-1α in neurons↑	Cerebral ischemia	[36]
	Neuronal cells	OGD	BBR	10mol/L	2h	HIF-1α levels↑	Cerebral ischemia	[36]
	Caco-2 monolayers	IFN-γ and TNF-α	BBR	100µM	48h	HIF-1α protein expression↓	Intestinal barrier dysfunction	[37]
	B16F-10 melanoma cells	Hypoxic conditions	BBR	2 µg/mL	4h	HIF mRNA expression↓	Cancer	[38]
	Human NSCLC A549 cells	None	BBR	20,100 µM	48h	The protein and mRNA levels of HIF-1α↓	Human Cancer Cell Growth	[21]
BAD	BGC-823 and SGC7901 cells	None	BBR	10-100μM	24h	Levels of p-BAD↓	Gastric cancer	[2]
	BGC-823 and SGC7901 cells	myr-Akt or EGF	BBR	50μM	24h	Levels of p-BAD↓	Gastric cancer	[2]
caspase	NRK-52E cells,HK-2 cells	High glucose	BBR	10,30,90μM	24h	The expression of caspase3 and caspase9↓	Diabetic nephropathy	[7]
	Neonatal rat cardiomyocytes	Hypoxia/reoxygenation	BBR	50μmol/L	12h	Caspase-3 expression↓	Ischemia-reperfusion injury	[13]
	Bone marrow mesenchymal stem cells	Hypoxia	BBR	10μM	1h	The activation of caspase-3↓	Hypoxic/ischemic	[14]
	SD rats	LAD occlusion and reperfusion	Cop	3,10,30mg/kg	10min	Cleaved caspase-3↓	Ischemia and reperfusion	[39]
ROS	Bone marrow mesenchymal stem cells	Hypoxia	BBR	10μM	1h	ROS production↓	Hypoxic/ischemic	[14]
	HT-22 cells	Homocysteic acid	BBR	10μM	30min	ROS accumulation↓	Alzheimer's disease	[15]
JNK	Bone marrow mesenchymal stem cells	Hypoxia	BBR	10μM	1h	JNK activity↓	Hypoxic/ischemic	[14]
	Human synovial fibroblasts	CCN2	BBR	20,50,100μM	1h	The expression of JNK↓	Osteoarthritis	[40]
FAK	Wistar rats	Bleomycin	BBR	200mg/kg/i.p./d	1–14d,14–28d	p-FAK expression↓	Pulmonary fibrosis	[29]
PTEN	Wistar rats	Bleomycin	BBR	200mg/kg/i.p./d	1–14d,14–28d	PTEN expression↑	Pulmonary fibrosis	[29]
p21	A549 cells	Mitoxantrone	BBR	5,10,30,60μM	5d	Expression of p21↓	Aging	[35]
eNOS	Endothelial progenitor cells	TNF-α	BBR	20μM	24h	Levels of eNOS and p-eNOS↑	Kawasaki disease	[19]
	Neonatal rat cardiomyocytes	Hypoxia/reoxygenation	BBR	0.5,5,50 μmol/L	12h	Levels of p-eNOS↑	Ischemia-reperfusion injury	[13]
References
1	Zhao, H., et al., Berberine ameliorates cartilage degeneration in interleukin-1beta-stimulated rat chondrocytes and in a rat model of osteoarthritis via Akt signalling. J Cell Mol Med, 2014.18(2):283-92.
2	Yi, T., et al., Akt signaling is associated with the berberine-induced apoptosis of human gastric cancer cells. Nutr Cancer, 2015.67(3):523-31.
3	Zhao, W., et al., Nandinine, a Derivative of Berberine, Inhibits Inflammation and Reduces Insulin Resistance in Adipocytes via Regulation of AMP-Kinase Activity. Planta Med, 2017.83(3-04):203-9.
4	Ye, L., et al., Inhibition of M1 macrophage activation in adipose tissue by berberine improves insulin resistance. Life Sci, 2016.166:82-91.
5	Xie, X., et al., Berberine ameliorates hyperglycemia in alloxan-induced diabetic C57BL/6 mice through activation of Akt signaling pathway. Endocrine Journal, 2011.58(9):761-8.
6	Wang, Z.S., et al., Berberine reduces endoplasmic reticulum stress and improves insulin signal transduction in Hep G2 cells. Acta Pharmacol Sin, 2010.31(5):578-84.
7	Zhang, X., et al., Berberine activates Nrf2 nuclear translocation and inhibits apoptosis induced by high glucose in renal tubular epithelial cells through a phosphatidylinositol 3-kinase/Akt-dependent mechanism. Apoptosis, 2016.21(6):721-36.
8	Chang, W., et al., Berberine treatment prevents cardiac dysfunction and remodeling through activation of 5'-adenosine monophosphate-activated protein kinase in type 2 diabetic rats and in palmitate-induced hypertrophic H9c2 cells. Eur J Pharmacol, 2015.769:55-63.
9	Hsu, Y.Y., Y.T. Tseng, and Y.C. Lo, Berberine, a natural antidiabetes drug, attenuates glucose neurotoxicity and promotes Nrf2-related neurite outgrowth. Toxicol Appl Pharmacol, 2013.272(3):787-96.
10	Simoes Pires, E.N., et al., Berberine was neuroprotective against an in vitro model of brain ischemia: survival and apoptosis pathways involved. Brain Res, 2014.1557:26-33.
11	Zhang, X., et al., Neuroprotection of early and short-time applying berberine in the acute phase of cerebral ischemia: up-regulated pAkt, pGSK and pCREB, down-regulated NF-kappaB expression, ameliorated BBB permeability. Brain Res, 2012.1459:61-70.
12	Chang, W., et al., Berberine Pretreatment Confers Cardioprotection Against Ischemia-Reperfusion Injury in a Rat Model of Type 2 Diabetes. J Cardiovasc Pharmacol Ther, 2016.21(5):486-94.
13	Chen, K., et al., Berberine reduces ischemia/reperfusion-induced myocardial apoptosis via activating AMPK and PI3K-Akt signaling in diabetic rats. Apoptosis, 2014.19(6):946-57.
14	Zhang, W., et al., Berberine protects mesenchymal stem cells against hypoxia-induced apoptosis in vitro. Biological & Pharmaceutical Bulletin, 2009.32(8):1335-42.
15	Chen, M., et al., Berberine protects homocysteic acid-induced HT-22 cell death: involvement of Akt pathway. Metab Brain Dis, 2015.30(1):137-42.
16	Lu, J., et al., Berberine regulates neurite outgrowth through AMPK-dependent pathways by lowering energy status. Exp Cell Res, 2015.334(2):194-206.
17	Bae, J., et al., Berberine protects 6-hydroxydopamine-induced human dopaminergic neuronal cell death through the induction of heme oxygenase-1. Mol Cells, 2013.35(2):151-7.
18	Song, Y.C., et al., Berberine regulates melanin synthesis by activating PI3K/AKT, ERK and GSK3beta in B16F10 melanoma cells. Int J Mol Med, 2015.35(4):1011-6.
19	Xiao, M., et al., Berberine protects endothelial progenitor cell from damage of TNF-alpha via the PI3K/AKT/eNOS signaling pathway. Eur J Pharmacol, 2014.743:11-6.
20	Li, X., et al., Berberine hydrochloride IL-8 dependently inhibits invasion and IL-8-independently promotes cell apoptosis in MDA-MB-231 cells. Oncol Rep, 2014.32(6):2777-88.
21	Fu, L., et al., Berberine Targets AP-2/hTERT, NF-κB/COX-2, HIF-1α/VEGF and Cytochrome-c/Caspase Signaling to Suppress Human Cancer Cell Growth. Plos One, 2013.8(7):e69240.
22	Jiang, S.X., et al., Berberine displays antitumor activity in esophageal cancer cells in vitro. World Journal of Gastroenterology, 2017.23(14):2511-8.
23	Caliceti, C., et al., Novel role of the nutraceutical bioactive compound berberine in lectin-like OxLDL receptor 1-mediated endothelial dysfunction in comparison to lovastatin. Nutr Metab Cardiovasc Dis, 2017.27(6):552-63.
24	Li, L., et al., Berberine could inhibit thyroid carcinoma cells by inducing mitochondrial apoptosis, G0/G1 cell cycle arrest and suppressing migration via PI3K-AKT and MAPK signaling pathways. Biomed Pharmacother, 2017.95:1225-31.
25	Hsu, Y.Y., et al., Berberine activates Nrf2 nuclear translocation and protects against oxidative damage via a phosphatidylinositol 3-kinase/Akt-dependent mechanism in NSC34 motor neuron-like cells. Eur J Pharm Sci, 2012.46(5):415-25.
26	Hu, Y.R., et al., Activation of Akt and JNK/Nrf2/NQO1 pathway contributes to the protective effect of coptisine against AAPH-induced oxidative stress. Biomed Pharmacother, 2017.85:313-22.
27	Huang, T., et al., Coptisine from Rhizoma Coptidis Suppresses HCT-116 Cells-related Tumor Growth in vitro and in vivo. Scientific Reports, 2017.7:38524.
28	Hambright, H.G., et al., Palmatine inhibits growth and invasion in prostate cancer cell: Potential role for rpS6/NFkappaB/FLIP. Mol Carcinog, 2015.54(10):1227-34.
29	Chitra, P., et al., Berberine inhibits Smad and non-Smad signaling cascades and enhances autophagy against pulmonary fibrosis. Journal of Molecular Medicine, 2015.93(9):1015-31.
30	Xing, L.J., et al., Berberine reducing insulin resistance by up-regulating IRS-2 mRNA expression in nonalcoholic fatty liver disease (NAFLD) rat liver. Eur J Pharmacol, 2011.668(3):467-71.
31	Yang, Z., et al., Berberine attenuates high glucose-induced fibrosis by activating the G protein-coupled bile acid receptor TGR5 and repressing the S1P2/MAPK signaling pathway in glomerular mesangial cells. Exp Cell Res, 2016.346(2):241-7.
32	Kong, W.J., et al., Berberine reduces insulin resistance through protein kinase C-dependent up-regulation of insulin receptor expression. Metabolism, 2009.58(1):109-19.
33	Zhou, Y., et al., Berberine promotes proliferation of sodium nitroprusside-stimulated rat chondrocytes and osteoarthritic rat cartilage via Wnt/beta-catenin pathway. Eur J Pharmacol, 2016.789:109-18.
34	Ai, F., et al., Berberine regulates proliferation, collagen synthesis and cytokine secretion of cardiac fibroblasts via AMPK-mTOR-p70S6K signaling pathway. International Journal of Clinical & Experimental Pathology, 2015.8(10):12509-16.
35	Zhao, H., et al., Berberine suppresses gero-conversion from cell cycle arrest to senescence. Aging, 2013.5(8):623-36.
36	Zhang, Q., et al., Berberine Preconditioning Protects Neurons Against Ischemia via Sphingosine-1-Phosphate and Hypoxia-Inducible Factor-1[Formula: see text]. Am J Chin Med, 2016.44(5):927-41.
37	Cao, M., et al., Amelioration of IFN-γ and TNF-α-induced intestinal epithelial barrier dysfunction by berberine via suppression of MLCK-MLC phosphorylation signaling pathway. Plos One, 2013.8(5):e61944.
38	Hamsa, T.P. and G. Kuttan, Antiangiogenic activity of berberine is mediated through the downregulation of hypoxia-inducible factor-1, VEGF, and proinflammatory mediators. Drug Chem Toxicol, 2012.35(1):57-70.
39	Guo, J., et al., Coptisine protects rat heart against myocardial ischemia/reperfusion injury by suppressing myocardial apoptosis and inflammation. Atherosclerosis, 2013.231(2):384-91.
40	Liu, S.C., et al., Berberine attenuates CCN2-induced IL-1beta expression and prevents cartilage degradation in a rat model of osteoarthritis. Toxicol Appl Pharmacol, 2015.289(1):20-9.
